# Supplementary material for: Prognostic Implications of the Residual Tumor Microenvironment after Neoadjuvant Chemotherapy in Triple-Negative Breast Cancer Patients without Pathological Complete Response
Source: Cancers (Basel). 2023 Jan 18;15(3):597. doi: 10.3390/cancers15030597 (PMC9913578; doi:10.3390/cancers15030597)
Supplement: Supplementary file 1 [file cancers-15-00597-s001.zip]

Archive with 1 entries (1 files):
- cancers-2111110-supplementary.pdf
